# Supplementary material for: Berberine Attenuates Cadmium-Induced Nephrotoxicity by Suppressing LDHA-Mediated Glycolytic Reprogramming and Restoring Mitochondrial TCA Cycle Metabolism
Source: Biomolecules. 2026 Jun 26;16(7):951. doi: 10.3390/biom16070951 (PMC13407037; doi:10.3390/biom16070951)
Supplement: Supplementary file 1 [file biomolecules-16-00951-s001.zip]

Archive with 1 entries (1 files):
- biomolecules-4373778-supplementary.pdf
